# Supplementary material for: Social, Economic and Overall Health Impacts of COVID-19 on People Living with Disabilities in King County, WA
Source: Int J Environ Res Public Health. 2022 Aug 24;19(17):10520. doi: 10.3390/ijerph191710520 (PMC9517928; doi:10.3390/ijerph191710520)
Supplement: Supplementary file 1 [file ijerph-19-10520-s001.zip]

Archive with 4 entries (4 files):
- File S1_ Confidentiality Agreement Interviewers.pdf
- File S2_ Protocol Listening Session with CBOs.pdf
- File S3_ Protocol Listening Session with KCDC.pdf
- File S4_ Data collection tool for interviews.pdf
